# Supplementary material for: CMTM6, the newly identified PD-L1 regulator, correlates with PD-L1 expression in lung cancers
Source: Biochem Biophys Rep. 2019 Oct 3;20:100690. doi: 10.1016/j.bbrep.2019.100690 (PMC6804456; doi:10.1016/j.bbrep.2019.100690)
Supplement: Online data [file mmc1.zip]

Archive with 7 entries (7 files):
- coidisclosure-Yong Ji.pdf
- coidisclosure-Sheng Wu.pdf
- coidisclosure-Peixiang Li.pdf
- coidisclosure-Jue Wang.pdf
- coidisclosure-Jing Chen.pdf
- coidisclosure-Jia Wang.pdf
- coidisclosure-Feng Gao.pdf
